# Supplementary material for: Assessment and Training of Perceptual-Motor Function: Performance of College Wrestlers Associated with History of Concussion
Source: Brain Sci. 2024 Jan 10;14(1):68. doi: 10.3390/brainsci14010068 (PMC10813796; doi:10.3390/brainsci14010068)
Supplement: Supplementary file 1 [file brainsci-14-00068-s001.zip]

Archive with 2 entries (2 files):
- Table S1.pdf
- Video S1.Immersive Virtual Reality Assessment of Perceptual-Motor Performance.mp4
